# Supplementary material for: Single-Parent Expression of Anti-sense RNA Contributes to Transcriptome Complementation in Maize Hybrid
Source: Front Plant Sci. 2020 Dec 3;11:577274. doi: 10.3389/fpls.2020.577274 (PMC7744309; doi:10.3389/fpls.2020.577274)
Supplement: Supplementary Table 1 — Summary of sequencing data. [file Table_1.XLSX]

## Sheet: Sheet1
Samples	total bases	mapped efficiency	Uniquely mapped efficiency
B73_ear_rep1	6204139800	0.937013	0.75284
B73_ear_rep2	6203001000	0.942994	0.798174
B73_ear_rep3	6203520400	0.940003	0.775507
Mo17_ear_rep1	6282749100	0.914249	0.786184
Mo17_ear_rep2	6190367700	0.967226	0.754717
Mo17_ear_rep3	6236538400	0.940737	0.770451
BM_ear_rep1	6186000000	0.904907	0.768157
BM_ear_rep2	6070049400	0.921657	0.756917
BM_ear_rep3	6128024700	0.913282	0.762537
B73_leaf_rep1	6430152000	0.973861	0.76274
B73_leaf_rep2	6155993700	0.978974	0.751621
BM_ear_rep3	6128024700	0.913282	0.762537
Mo17_leaf_rep1	5855208300	0.978992	0.771595
Mo17_leaf_rep2	6535427400	0.939929	0.775667
Mo17_leaf_rep3	6195317850	0.95946	0.773631
BM_leaf_rep1	6237376800	0.97558	0.785936
BM_leaf_rep2	7147870200	0.880758	0.787443
BM_leaf_rep3	6692523500	0.928169	0.786689

## Sheet: Sheet2
Samples	total bases	mapped efficiency	Uniquely mapped efficiency
B73_ear_rep1	6204139800	0.937013	0.75284
B73_ear_rep2	6203001000	0.942994	0.798174
B73_ear_rep3	6203540400	0.930003	0.765507
Mo17_ear_rep1	6282749100	0.914249	0.786184
Mo17_ear_rep2	6190367700	0.967226	0.754717
Mo17_ear_rep3	6236558400	0.950737	0.780451
BM_ear_rep1	6186000000	0.904907	0.768157
BM_ear_rep2	6070049400	0.921657	0.756917
BM_ear_rep3	6128034700	0.923282	0.752537
B73_leaf_rep1	6430152000	0.973861	0.76274
B73_leaf_rep2	6155993700	0.978974	0.751621
B73_ear_rep3	6128014700	0.963282	0.772537
Mo17_leaf_rep1	5855208300	0.978992	0.771595
Mo17_leaf_rep2	6535427400	0.939929	0.775667
Mo17_leaf_rep3	6195307850	0.96946	0.763631
BM_leaf_rep1	6237376800	0.97558	0.785936
BM_leaf_rep2	7147870200	0.880758	0.787443
BM_leaf_rep3	6692523500	0.928169	0.796689
