# Supplementary material for: Single-Parent Expression of Anti-sense RNA Contributes to Transcriptome Complementation in Maize Hybrid
Source: Front Plant Sci. 2020 Dec 3;11:577274. doi: 10.3389/fpls.2020.577274 (PMC7744309; doi:10.3389/fpls.2020.577274)
Supplement: Supplementary Table 2 — SPEA list identified in immature ear and leave tissues. [file Table_2.XLSX]

## Sheet: immature
ID	Type
Zm00001d027349	SPEA_B73
Zm00001d028139	SPEA_B73
Zm00001d028457	SPEA_B73
Zm00001d030308	SPEA_B73
Zm00001d031952	SPEA_B73
Zm00001d032217	SPEA_B73
Zm00001d032359	SPEA_B73
Zm00001d032722	SPEA_B73
Zm00001d032724	SPEA_B73
Zm00001d033159	SPEA_B73
Zm00001d033181	SPEA_B73
Zm00001d033231	SPEA_B73
Zm00001d033497	SPEA_B73
Zm00001d033552	SPEA_B73
Zm00001d034189	SPEA_B73
Zm00001d034807	SPEA_B73
Zm00001d034932	SPEA_B73
Zm00001d023304	SPEA_B73
Zm00001d024583	SPEA_B73
Zm00001d026287	SPEA_B73
Zm00001d026293	SPEA_B73
Zm00001d026333	SPEA_B73
Zm00001d026421	SPEA_B73
Zm00001d026607	SPEA_B73
Zm00001d002032	SPEA_B73
Zm00001d002054	SPEA_B73
Zm00001d002141	SPEA_B73
Zm00001d002439	SPEA_B73
Zm00001d002544	SPEA_B73
Zm00001d002735	SPEA_B73
Zm00001d003039	SPEA_B73
Zm00001d003040	SPEA_B73
Zm00001d003382	SPEA_B73
Zm00001d003895	SPEA_B73
Zm00001d004541	SPEA_B73
Zm00001d005648	SPEA_B73
Zm00001d005680	SPEA_B73
Zm00001d005696	SPEA_B73
Zm00001d006008	SPEA_B73
Zm00001d006886	SPEA_B73
Zm00001d007233	SPEA_B73
Zm00001d007457	SPEA_B73
Zm00001d007530	SPEA_B73
Zm00001d007688	SPEA_B73
Zm00001d007765	SPEA_B73
Zm00001d039529	SPEA_B73
Zm00001d041606	SPEA_B73
Zm00001d042525	SPEA_B73
Zm00001d042727	SPEA_B73
Zm00001d043107	SPEA_B73
Zm00001d043155	SPEA_B73
Zm00001d043263	SPEA_B73
Zm00001d043271	SPEA_B73
Zm00001d043589	SPEA_B73
Zm00001d043863	SPEA_B73
Zm00001d044081	SPEA_B73
Zm00001d044246	SPEA_B73
Zm00001d044573	SPEA_B73
Zm00001d044652	SPEA_B73
Zm00001d044656	SPEA_B73
Zm00001d044669	SPEA_B73
Zm00001d049126	SPEA_B73
Zm00001d049830	SPEA_B73
Zm00001d051591	SPEA_B73
Zm00001d052816	SPEA_B73
Zm00001d052855	SPEA_B73
Zm00001d052961	SPEA_B73
Zm00001d053622	SPEA_B73
Zm00001d053886	SPEA_B73
Zm00001d053963	SPEA_B73
Zm00001d012996	SPEA_B73
Zm00001d013056	SPEA_B73
Zm00001d013059	SPEA_B73
Zm00001d013079	SPEA_B73
Zm00001d013151	SPEA_B73
Zm00001d013787	SPEA_B73
Zm00001d014017	SPEA_B73
Zm00001d014753	SPEA_B73
Zm00001d015327	SPEA_B73
Zm00001d016800	SPEA_B73
Zm00001d017502	SPEA_B73
Zm00001d018134	SPEA_B73
Zm00001d018258	SPEA_B73
Zm00001d018291	SPEA_B73
Zm00001d018487	SPEA_B73
Zm00001d035304	SPEA_B73
Zm00001d035381	SPEA_B73
Zm00001d035978	SPEA_B73
Zm00001d036401	SPEA_B73
Zm00001d036530	SPEA_B73
Zm00001d036812	SPEA_B73
Zm00001d037003	SPEA_B73
Zm00001d037870	SPEA_B73
Zm00001d037939	SPEA_B73
Zm00001d038667	SPEA_B73
Zm00001d038688	SPEA_B73
Zm00001d039226	SPEA_B73
Zm00001d039230	SPEA_B73
Zm00001d018696	SPEA_B73
Zm00001d019040	SPEA_B73
Zm00001d019356	SPEA_B73
Zm00001d019497	SPEA_B73
Zm00001d020353	SPEA_B73
Zm00001d020898	SPEA_B73
Zm00001d021433	SPEA_B73
Zm00001d021932	SPEA_B73
Zm00001d008515	SPEA_B73
Zm00001d008851	SPEA_B73
Zm00001d008852	SPEA_B73
Zm00001d010700	SPEA_B73
Zm00001d010732	SPEA_B73
Zm00001d010982	SPEA_B73
Zm00001d011013	SPEA_B73
Zm00001d012034	SPEA_B73
Zm00001d012126	SPEA_B73
Zm00001d012328	SPEA_B73
Zm00001d012420	SPEA_B73
Zm00001d045334	SPEA_B73
Zm00001d045540	SPEA_B73
Zm00001d047307	SPEA_B73
Zm00001d047472	SPEA_B73
Zm00001d047906	SPEA_B73
Zm00001d048474	SPEA_B73
Zm00001d048509	SPEA_B73
Zm00001d048510	SPEA_B73
Zm00001d048536	SPEA_B73
Zm00001d027300	SPEA_Mo17
Zm00001d028179	SPEA_Mo17
Zm00001d028183	SPEA_Mo17
Zm00001d028363	SPEA_Mo17
Zm00001d028540	SPEA_Mo17
Zm00001d028550	SPEA_Mo17
Zm00001d028640	SPEA_Mo17
Zm00001d028810	SPEA_Mo17
Zm00001d028886	SPEA_Mo17
Zm00001d029096	SPEA_Mo17
Zm00001d029215	SPEA_Mo17
Zm00001d030026	SPEA_Mo17
Zm00001d030253	SPEA_Mo17
Zm00001d030685	SPEA_Mo17
Zm00001d031289	SPEA_Mo17
Zm00001d031445	SPEA_Mo17
Zm00001d032064	SPEA_Mo17
Zm00001d034523	SPEA_Mo17
Zm00001d034577	SPEA_Mo17
Zm00001d024053	SPEA_Mo17
Zm00001d025776	SPEA_Mo17
Zm00001d025979	SPEA_Mo17
Zm00001d025980	SPEA_Mo17
Zm00001d002275	SPEA_Mo17
Zm00001d002827	SPEA_Mo17
Zm00001d003047	SPEA_Mo17
Zm00001d003048	SPEA_Mo17
Zm00001d003252	SPEA_Mo17
Zm00001d003790	SPEA_Mo17
Zm00001d004554	SPEA_Mo17
Zm00001d004986	SPEA_Mo17
Zm00001d005161	SPEA_Mo17
Zm00001d005190	SPEA_Mo17
Zm00001d005212	SPEA_Mo17
Zm00001d005373	SPEA_Mo17
Zm00001d005456	SPEA_Mo17
Zm00001d005851	SPEA_Mo17
Zm00001d005852	SPEA_Mo17
Zm00001d006084	SPEA_Mo17
Zm00001d006417	SPEA_Mo17
Zm00001d006514	SPEA_Mo17
Zm00001d006565	SPEA_Mo17
Zm00001d006596	SPEA_Mo17
Zm00001d007636	SPEA_Mo17
Zm00001d007785	SPEA_Mo17
Zm00001d007975	SPEA_Mo17
Zm00001d039380	SPEA_Mo17
Zm00001d039612	SPEA_Mo17
Zm00001d039703	SPEA_Mo17
Zm00001d039971	SPEA_Mo17
Zm00001d041855	SPEA_Mo17
Zm00001d041947	SPEA_Mo17
Zm00001d042262	SPEA_Mo17
Zm00001d042291	SPEA_Mo17
Zm00001d042639	SPEA_Mo17
Zm00001d043137	SPEA_Mo17
Zm00001d043287	SPEA_Mo17
Zm00001d043445	SPEA_Mo17
Zm00001d044358	SPEA_Mo17
Zm00001d044501	SPEA_Mo17
Zm00001d044532	SPEA_Mo17
Zm00001d044630	SPEA_Mo17
Zm00001d049136	SPEA_Mo17
Zm00001d049771	SPEA_Mo17
Zm00001d050150	SPEA_Mo17
Zm00001d050853	SPEA_Mo17
Zm00001d051017	SPEA_Mo17
Zm00001d051018	SPEA_Mo17
Zm00001d051245	SPEA_Mo17
Zm00001d051323	SPEA_Mo17
Zm00001d051572	SPEA_Mo17
Zm00001d051644	SPEA_Mo17
Zm00001d051842	SPEA_Mo17
Zm00001d052389	SPEA_Mo17
Zm00001d052472	SPEA_Mo17
Zm00001d052727	SPEA_Mo17
Zm00001d052847	SPEA_Mo17
Zm00001d053301	SPEA_Mo17
Zm00001d053698	SPEA_Mo17
Zm00001d012886	SPEA_Mo17
Zm00001d013012	SPEA_Mo17
Zm00001d013346	SPEA_Mo17
Zm00001d013471	SPEA_Mo17
Zm00001d013835	SPEA_Mo17
Zm00001d013953	SPEA_Mo17
Zm00001d014112	SPEA_Mo17
Zm00001d014527	SPEA_Mo17
Zm00001d014567	SPEA_Mo17
Zm00001d014674	SPEA_Mo17
Zm00001d015086	SPEA_Mo17
Zm00001d015219	SPEA_Mo17
Zm00001d015432	SPEA_Mo17
Zm00001d015818	SPEA_Mo17
Zm00001d016234	SPEA_Mo17
Zm00001d016489	SPEA_Mo17
Zm00001d017029	SPEA_Mo17
Zm00001d017981	SPEA_Mo17
Zm00001d018152	SPEA_Mo17
Zm00001d018193	SPEA_Mo17
Zm00001d018246	SPEA_Mo17
Zm00001d018275	SPEA_Mo17
Zm00001d018431	SPEA_Mo17
Zm00001d018454	SPEA_Mo17
Zm00001d018460	SPEA_Mo17
Zm00001d018542	SPEA_Mo17
Zm00001d035115	SPEA_Mo17
Zm00001d035270	SPEA_Mo17
Zm00001d035519	SPEA_Mo17
Zm00001d035548	SPEA_Mo17
Zm00001d035718	SPEA_Mo17
Zm00001d036583	SPEA_Mo17
Zm00001d037668	SPEA_Mo17
Zm00001d037829	SPEA_Mo17
Zm00001d037886	SPEA_Mo17
Zm00001d038218	SPEA_Mo17
Zm00001d038299	SPEA_Mo17
Zm00001d038375	SPEA_Mo17
Zm00001d038992	SPEA_Mo17
Zm00001d039038	SPEA_Mo17
Zm00001d018687	SPEA_Mo17
Zm00001d018693	SPEA_Mo17
Zm00001d019335	SPEA_Mo17
Zm00001d019534	SPEA_Mo17
Zm00001d019763	SPEA_Mo17
Zm00001d020057	SPEA_Mo17
Zm00001d020185	SPEA_Mo17
Zm00001d020233	SPEA_Mo17
Zm00001d020416	SPEA_Mo17
Zm00001d021241	SPEA_Mo17
Zm00001d021296	SPEA_Mo17
Zm00001d021442	SPEA_Mo17
Zm00001d021615	SPEA_Mo17
Zm00001d022031	SPEA_Mo17
Zm00001d022044	SPEA_Mo17
Zm00001d022072	SPEA_Mo17
Zm00001d022576	SPEA_Mo17
Zm00001d008417	SPEA_Mo17
Zm00001d008511	SPEA_Mo17
Zm00001d008537	SPEA_Mo17
Zm00001d009005	SPEA_Mo17
Zm00001d009383	SPEA_Mo17
Zm00001d010029	SPEA_Mo17
Zm00001d010047	SPEA_Mo17
Zm00001d010220	SPEA_Mo17
Zm00001d010292	SPEA_Mo17
Zm00001d010546	SPEA_Mo17
Zm00001d010599	SPEA_Mo17
Zm00001d010835	SPEA_Mo17
Zm00001d010852	SPEA_Mo17
Zm00001d011223	SPEA_Mo17
Zm00001d012483	SPEA_Mo17
Zm00001d012665	SPEA_Mo17
Zm00001d044982	SPEA_Mo17
Zm00001d045176	SPEA_Mo17
Zm00001d045225	SPEA_Mo17
Zm00001d045554	SPEA_Mo17
Zm00001d046513	SPEA_Mo17
Zm00001d046714	SPEA_Mo17
Zm00001d047241	SPEA_Mo17
Zm00001d047367	SPEA_Mo17
Zm00001d047461	SPEA_Mo17
Zm00001d047589	SPEA_Mo17
Zm00001d047992	SPEA_Mo17
Zm00001d048239	SPEA_Mo17
Zm00001d048404	SPEA_Mo17
Zm00001d048467	SPEA_Mo17
Zm00001d048547	SPEA_Mo17

## Sheet: leaf
ID	Type
Zm00001d027384	SPE_B73
Zm00001d028332	SPE_B73
Zm00001d028558	SPE_B73
Zm00001d030518	SPE_B73
Zm00001d030694	SPE_B73
Zm00001d032386	SPE_B73
Zm00001d034433	SPE_B73
Zm00001d034447	SPE_B73
Zm00001d034532	SPE_B73
Zm00001d034533	SPE_B73
Zm00001d034558	SPE_B73
Zm00001d034867	SPE_B73
Zm00001d023304	SPE_B73
Zm00001d023337	SPE_B73
Zm00001d023395	SPE_B73
Zm00001d023544	SPE_B73
Zm00001d024105	SPE_B73
Zm00001d024676	SPE_B73
Zm00001d024744	SPE_B73
Zm00001d026607	SPE_B73
Zm00001d026652	SPE_B73
Zm00001d002032	SPE_B73
Zm00001d002216	SPE_B73
Zm00001d003044	SPE_B73
Zm00001d003213	SPE_B73
Zm00001d003382	SPE_B73
Zm00001d004541	SPE_B73
Zm00001d005246	SPE_B73
Zm00001d005813	SPE_B73
Zm00001d007345	SPE_B73
Zm00001d039319	SPE_B73
Zm00001d039528	SPE_B73
Zm00001d039822	SPE_B73
Zm00001d042827	SPE_B73
Zm00001d043263	SPE_B73
Zm00001d044106	SPE_B73
Zm00001d048593	SPE_B73
Zm00001d049293	SPE_B73
Zm00001d049367	SPE_B73
Zm00001d050437	SPE_B73
Zm00001d053544	SPE_B73
Zm00001d054043	SPE_B73
Zm00001d012885	SPE_B73
Zm00001d013059	SPE_B73
Zm00001d013486	SPE_B73
Zm00001d013503	SPE_B73
Zm00001d013631	SPE_B73
Zm00001d013639	SPE_B73
Zm00001d013796	SPE_B73
Zm00001d013964	SPE_B73
Zm00001d014017	SPE_B73
Zm00001d014594	SPE_B73
Zm00001d014756	SPE_B73
Zm00001d016501	SPE_B73
Zm00001d017345	SPE_B73
Zm00001d017502	SPE_B73
Zm00001d017575	SPE_B73
Zm00001d018334	SPE_B73
Zm00001d035185	SPE_B73
Zm00001d035304	SPE_B73
Zm00001d036788	SPE_B73
Zm00001d018629	SPE_B73
Zm00001d018854	SPE_B73
Zm00001d018935	SPE_B73
Zm00001d019334	SPE_B73
Zm00001d019354	SPE_B73
Zm00001d019449	SPE_B73
Zm00001d020541	SPE_B73
Zm00001d022608	SPE_B73
Zm00001d022625	SPE_B73
Zm00001d008395	SPE_B73
Zm00001d009707	SPE_B73
Zm00001d010700	SPE_B73
Zm00001d011983	SPE_B73
Zm00001d012034	SPE_B73
Zm00001d012328	SPE_B73
Zm00001d044757	SPE_B73
Zm00001d045047	SPE_B73
Zm00001d045432	SPE_B73
Zm00001d045519	SPE_B73
Zm00001d045845	SPE_B73
Zm00001d047272	SPE_B73
Zm00001d047853	SPE_B73
Zm00001d048126	SPE_B73
Zm00001d048507	SPE_B73
Zm00001d048509	SPE_B73
Zm00001d048536	SPE_B73
Zm00001d027373	SPE_B73
Zm00001d027403	SPE_B73
Zm00001d027488	SPE_B73
Zm00001d027596	SPE_B73
Zm00001d027723	SPE_B73
Zm00001d028094	SPE_B73
Zm00001d028474	SPE_B73
Zm00001d028769	SPE_B73
Zm00001d028921	SPE_B73
Zm00001d028950	SPE_B73
Zm00001d029272	SPE_B73
Zm00001d029662	SPE_B73
Zm00001d029672	SPE_B73
Zm00001d029886	SPE_B73
Zm00001d029892	SPE_B73
Zm00001d031239	SPE_B73
Zm00001d032440	SPE_B73
Zm00001d033247	SPE_B73
Zm00001d033274	SPE_B73
Zm00001d033497	SPE_B73
Zm00001d034067	SPE_B73
Zm00001d034189	SPE_B73
Zm00001d034497	SPE_B73
Zm00001d034851	SPE_B73
Zm00001d023305	SPE_B73
Zm00001d023314	SPE_B73
Zm00001d023336	SPE_B73
Zm00001d023396	SPE_B73
Zm00001d023559	SPE_B73
Zm00001d024342	SPE_B73
Zm00001d024833	SPE_B73
Zm00001d025722	SPE_B73
Zm00001d026333	SPE_B73
Zm00001d026421	SPE_B73
Zm00001d001980	SPE_B73
Zm00001d002075	SPE_B73
Zm00001d002135	SPE_B73
Zm00001d002317	SPE_B73
Zm00001d002544	SPE_B73
Zm00001d002688	SPE_B73
Zm00001d002690	SPE_B73
Zm00001d002943	SPE_B73
Zm00001d003195	SPE_B73
Zm00001d003349	SPE_B73
Zm00001d004079	SPE_B73
Zm00001d004557	SPE_B73
Zm00001d005578	SPE_B73
Zm00001d005899	SPE_B73
Zm00001d006017	SPE_B73
Zm00001d006231	SPE_B73
Zm00001d006455	SPE_B73
Zm00001d006539	SPE_B73
Zm00001d006596	SPE_B73
Zm00001d006682	SPE_B73
Zm00001d007473	SPE_B73
Zm00001d007837	SPE_B73
Zm00001d040201	SPE_B73
Zm00001d027510	SPE_Mo17
Zm00001d028540	SPE_Mo17
Zm00001d029215	SPE_Mo17
Zm00001d029706	SPE_Mo17
Zm00001d031209	SPE_Mo17
Zm00001d033657	SPE_Mo17
Zm00001d033986	SPE_Mo17
Zm00001d034487	SPE_Mo17
Zm00001d034523	SPE_Mo17
Zm00001d023318	SPE_Mo17
Zm00001d002125	SPE_Mo17
Zm00001d002275	SPE_Mo17
Zm00001d003284	SPE_Mo17
Zm00001d003448	SPE_Mo17
Zm00001d003468	SPE_Mo17
Zm00001d006417	SPE_Mo17
Zm00001d007073	SPE_Mo17
Zm00001d007240	SPE_Mo17
Zm00001d007302	SPE_Mo17
Zm00001d007397	SPE_Mo17
Zm00001d039971	SPE_Mo17
Zm00001d040562	SPE_Mo17
Zm00001d041711	SPE_Mo17
Zm00001d041855	SPE_Mo17
Zm00001d042183	SPE_Mo17
Zm00001d042908	SPE_Mo17
Zm00001d049191	SPE_Mo17
Zm00001d051017	SPE_Mo17
Zm00001d051245	SPE_Mo17
Zm00001d052630	SPE_Mo17
Zm00001d052847	SPE_Mo17
Zm00001d013010	SPE_Mo17
Zm00001d013012	SPE_Mo17
Zm00001d014124	SPE_Mo17
Zm00001d015086	SPE_Mo17
Zm00001d017932	SPE_Mo17
Zm00001d018152	SPE_Mo17
Zm00001d018246	SPE_Mo17
Zm00001d018275	SPE_Mo17
Zm00001d018333	SPE_Mo17
Zm00001d018431	SPE_Mo17
Zm00001d036637	SPE_Mo17
Zm00001d018687	SPE_Mo17
Zm00001d018691	SPE_Mo17
Zm00001d018894	SPE_Mo17
Zm00001d008249	SPE_Mo17
Zm00001d008511	SPE_Mo17
Zm00001d009649	SPE_Mo17
Zm00001d009652	SPE_Mo17
Zm00001d010292	SPE_Mo17
Zm00001d010546	SPE_Mo17
Zm00001d010835	SPE_Mo17
Zm00001d027425	SPE_Mo17
Zm00001d027699	SPE_Mo17
Zm00001d028168	SPE_Mo17
Zm00001d028471	SPE_Mo17
Zm00001d030685	SPE_Mo17
Zm00001d031653	SPE_Mo17
Zm00001d032198	SPE_Mo17
Zm00001d032301	SPE_Mo17
Zm00001d033112	SPE_Mo17
Zm00001d033935	SPE_Mo17
Zm00001d033989	SPE_Mo17
Zm00001d034518	SPE_Mo17
Zm00001d034616	SPE_Mo17
Zm00001d024053	SPE_Mo17
Zm00001d024854	SPE_Mo17
Zm00001d025668	SPE_Mo17
Zm00001d025789	SPE_Mo17
Zm00001d025977	SPE_Mo17
Zm00001d002036	SPE_Mo17
Zm00001d002827	SPE_Mo17
Zm00001d002961	SPE_Mo17
Zm00001d004400	SPE_Mo17
Zm00001d004472	SPE_Mo17
Zm00001d004772	SPE_Mo17
Zm00001d005373	SPE_Mo17
Zm00001d006382	SPE_Mo17
Zm00001d007095	SPE_Mo17
Zm00001d007200	SPE_Mo17
Zm00001d007636	SPE_Mo17
Zm00001d007851	SPE_Mo17
Zm00001d039380	SPE_Mo17
Zm00001d039448	SPE_Mo17
Zm00001d039703	SPE_Mo17
Zm00001d040166	SPE_Mo17
Zm00001d040818	SPE_Mo17
Zm00001d041299	SPE_Mo17
Zm00001d043137	SPE_Mo17
Zm00001d043445	SPE_Mo17
Zm00001d048680	SPE_Mo17
Zm00001d049092	SPE_Mo17
Zm00001d049121	SPE_Mo17
Zm00001d049136	SPE_Mo17
Zm00001d049250	SPE_Mo17
Zm00001d049771	SPE_Mo17
Zm00001d050470	SPE_Mo17
Zm00001d051057	SPE_Mo17
