# Supplementary material for: Single-Parent Expression of Anti-sense RNA Contributes to Transcriptome Complementation in Maize Hybrid
Source: Front Plant Sci. 2020 Dec 3;11:577274. doi: 10.3389/fpls.2020.577274 (PMC7744309; doi:10.3389/fpls.2020.577274)
Supplement: Supplementary Table 3 — Primer used for experimental validation. [file Table_3.XLSX]

## Sheet: Sheet1
Gene ID	Left primer	Right primer
Zm00001d008203	TGGTGGAACCATCAAGACAA	TGTAATGGCATTTGGAAGCA
Zm00001d033303	TTGAAGAGTCACGGATGCTG	TGCTCGTCGAACAAAAGTTG
Zm00001d045478	AAGGAGAAGAAGGCGAGGAA	ATCGCCTCCTTGATCATCTG
Zm00001d023311	TGGGAATGCAGCAATAATGA	AAACCGTGAAGGTCAACTGG
